# Supplementary material for: Comparative Study of the Effect of Radiation Delivered by Lutetium-177 or Actinium-225 on Anti-GD2 Chimeric Antigen Receptor T Cell Viability and Functions
Source: Cancers (Basel). 2023 Dec 30;16(1):191. doi: 10.3390/cancers16010191 (PMC10778389; doi:10.3390/cancers16010191)
Supplement: Supplementary file 1 [file cancers-16-00191-s001.zip]

Archive with 1 entries (1 files):
- cancers-2796383-supplementary.pdf
